# Supplementary material for: Structure Revision and Protein Tyrosine Phosphatase Inhibitory Activity of Drazepinone
Source: Mar Drugs. 2021 Dec 20;19(12):714. doi: 10.3390/md19120714 (PMC8708580; doi:10.3390/md19120714)
Supplement: Supplementary file 1 [file marinedrugs-19-00714-s001.zip]

Archive with 1 entries (1 files):
- marinedrugs-1522604-supplementary.pdf
